# Supplementary material for: Systematic Analysis of Clemastine, a Candidate Apicomplexan Parasite-Selective Tubulin-Targeting Agent
Source: Int J Mol Sci. 2021 Dec 22;23(1):68. doi: 10.3390/ijms23010068 (PMC8744746; doi:10.3390/ijms23010068)
Supplement: Supplementary file 1 [file ijms-23-00068-s001.zip]

Archive with 1 entries (1 files):
- ijms-1500520-supplementary.pdf
